# Supplementary material for: SLC5A1 Variants in Turkish Patients with Congenital Glucose-Galactose Malabsorption
Source: Genes (Basel). 2023 Jun 27;14(7):1359. doi: 10.3390/genes14071359 (PMC10379334; doi:10.3390/genes14071359)
Supplement: Supplementary file 1 [file genes-14-01359-s001.zip]

Archive with 1 entries (1 files):
- genes-2179955-supplementary.pdf
